# Supplementary material for: ‘More tight-less tight’ Patterns in the Climatic Niche Evolution of Gymnocalycium (Cactaceae): Were Pleistocene Glaciations a Prelude?
Source: PLoS One. 2025 May 20;20(5):e0323758. doi: 10.1371/journal.pone.0323758 (PMC12091827; doi:10.1371/journal.pone.0323758)
Supplement: S1 Table — Details of species used in the present study, and corresponding root systems. (XLSX) [file pone.0323758.s009.xlsx]

## Sheet: Species and records
Species	Longitude	Latitude	Source
Gymnocalycium andreae	-64.83	-31.62	Field explorations by the authors
Gymnocalycium andreae	-64.72	-31.61	Field explorations by the authors
Gymnocalycium andreae	-64.77	-31.4	Field explorations by the authors
Gymnocalycium andreae	-64.78	-31.79	Field explorations by the authors
Gymnocalycium andreae	-64.846	-31.301	Field explorations by the authors
Gymnocalycium andreae	-64.808	-31.35	Field explorations by the authors
Gymnocalycium andreae	-64.497	-31.593	Field explorations by the authors
Gymnocalycium andreae	-64.481	-30.854	Field explorations by the authors
Gymnocalycium andreae	-64.9252	-32.3942	Field explorations by the authors
Gymnocalycium anisitsii	-57.62	-21.7	iNaturalist
Gymnocalycium anisitsii	-57.8348	-21.7259	GBIF
Gymnocalycium anisitsii	-57.8968	-21.7157	GBIF
Gymnocalycium anisitsii	-57.5042	-21.6227	GBIF
Gymnocalycium anisitsii	-62.2331	-18.7656	GBIF
Gymnocalycium anisitsii	-57.866	-22.2834	Roberto Kiesling (Data provider)
Gymnocalycium anisitsii	-57.4167	-22.4	GBIF
Gymnocalycium baldianum	-66.35	-27.53	Documenta Florae Australis
Gymnocalycium baldianum	-65.87	-28.28	Field explorations by the authors
Gymnocalycium baldianum	-65.689	-28.024	Field explorations by the authors
Gymnocalycium baldianum	-65.61	-28.524	Field explorations by the authors
Gymnocalycium baldianum	-65.901	-27.929	Field explorations by the authors
Gymnocalycium baldianum	-66.014	-27.676	Field explorations by the authors
Gymnocalycium baldianum	-65.965	-27.635	Field explorations by the authors
Gymnocalycium baldianum	-65.541	-28.783	Field explorations by the authors
Gymnocalycium bayrianum	-65.06	-26.4	iNaturalist
Gymnocalycium bayrianum	-64.93	-26.15	GBIF
Gymnocalycium bayrianum	-65.008	-26.33	Cactus and succulent field number database
Gymnocalycium bayrianum	-64.93	-26.34	Cactus and succulent field number database
Gymnocalycium bayrianum	-64.89	-26.09	Cactus and succulent field number database
Gymnocalycium bayrianum	-65.3629	-26.0687	Field explorations by the authors
Gymnocalycium bayrianum	-65.1918	-25.8496	Field explorations by the authors
Gymnocalycium bayrianum	-64.9354	-26.4218	Field explorations by the authors
Gymnocalycium bodenbenderianum	-65.431	-31.383	Field explorations by the authors
Gymnocalycium bodenbenderianum	-65.769	-31.335	Field explorations by the authors
Gymnocalycium bodenbenderianum	-65.395	-30.665	Field explorations by the authors
Gymnocalycium bodenbenderianum	-66.17	-27.98	iNaturalist
Gymnocalycium bodenbenderianum	-68.33	-30.31	iNaturalist
Gymnocalycium bodenbenderianum	-67.49	-29.19	iNaturalist
Gymnocalycium bodenbenderianum	-67.17	-29.85	iNaturalist
Gymnocalycium bodenbenderianum	-66.68	-29.06	iNaturalist
Gymnocalycium bodenbenderianum	-66.91	-30.63	iNaturalist
Gymnocalycium bodenbenderianum	-67.2	-27.99	iNaturalist
Gymnocalycium bodenbenderianum	-67.76	-30.17	iNaturalist
Gymnocalycium bodenbenderianum	-65.319	-31.053	Field explorations by the authors
Gymnocalycium bodenbenderianum	-65.36	-30.889	Field explorations by the authors
Gymnocalycium bodenbenderianum	-65.388	-30.775	Field explorations by the authors
Gymnocalycium bruchii	-64.36	-31.12	Field explorations by the authors
Gymnocalycium bruchii	-64.43	-31.12	Field explorations by the authors
Gymnocalycium bruchii	-64.41	-30.68	Field explorations by the authors
Gymnocalycium bruchii	-64.77	-31.4	Field explorations by the authors
Gymnocalycium bruchii	-64.21	-30.33	Field explorations by the authors
Gymnocalycium bruchii	-64.15	-30.19	Field explorations by the authors
Gymnocalycium bruchii	-64.14	-30.07	Field explorations by the authors
Gymnocalycium bruchii	-64.39	-30.94	Documenta Florae Australis
Gymnocalycium bruchii	-64.85	-32.39	Field explorations by the authors
Gymnocalycium bruchii	-64.332	-30.64	Field explorations by the authors
Gymnocalycium bruchii	-64.289	-30.714	Field explorations by the authors
Gymnocalycium bruchii	-64.793	-32.377	Field explorations by the authors
Gymnocalycium calochlorum	-64.5	-31.37	Field explorations by the authors
Gymnocalycium calochlorum	-64.6	-31.36	Field explorations by the authors
Gymnocalycium calochlorum	-65.232	-31.574	Field explorations by the authors
Gymnocalycium calochlorum	-65.011	-31.7444	Field explorations by the authors
Gymnocalycium calochlorum	-63.9789	-30.0647	Field explorations by the authors
Gymnocalycium calochlorum	-64.5593	-30.8575	Field explorations by the authors
Gymnocalycium capillaense	-64.5693	-31.482	iNaturalist
Gymnocalycium capillaense	-64.336	-31.108	iNaturalist
Gymnocalycium capillaense	-64.7627	-31.9972	iNaturalist
Gymnocalycium capillaense	-64.7073	-31.615	iNaturalist
Gymnocalycium capillaense	-64.949	-31.349	iNaturalist
Gymnocalycium capillaense	-64.5552	-32.2903	iNaturalist
Gymnocalycium capillaense	-64.7567	-32.1762	iNaturalist
Gymnocalycium capillaense	-64.1114	-30.9719	iNaturalist
Gymnocalycium capillaense	-64.5434	-31.3687	iNaturalist
Gymnocalycium capillaense	-66.1523	-33.1434	iNaturalist
Gymnocalycium capillaense	-64.4079	-30.6823	Field explorations by the authors
Gymnocalycium capillaense	-64.4923	-30.7748	Field explorations by the authors
Gymnocalycium capillaense	-64.5289	-30.8464	Field explorations by the authors
Gymnocalycium capillaense	-64.3839	-30.6031	Field explorations by the authors
Gymnocalycium capillaense	-64.225	-30.416	Field explorations by the authors
Gymnocalycium castellanosii	-65.33	-30.81	Field explorations by the authors
Gymnocalycium castellanosii	-67.4867	-30.6154	iNaturalist
Gymnocalycium castellanosii	-66.5888	-31.2936	GBIF
Gymnocalycium castellanosii	-67.28	-31.06	GBIF
Gymnocalycium castellanosii	-66.2643	-30.6294	GBIF
Gymnocalycium castellanosii	-66.3938	-30.541	GBIF
Gymnocalycium castellanosii	-68.6196	-30.1513	GBIF
Gymnocalycium chacoense	-62.076	-16.737	Cactus and succulent field number database
Gymnocalycium chacoense	-60.61	-19.3	Cactus and succulent field number database
Gymnocalycium denudatum	-54.02	-30.55	iNaturalist
Gymnocalycium denudatum	-53.83	-32.25	iNaturalist
Gymnocalycium denudatum	-54.5948	-30.9596	Schedlich and Wick 2020
Gymnocalycium denudatum	-53.4222	-30.8953	Schedlich and Wick 2020
Gymnocalycium erinaceum	-64.29	-30.95	Field explorations by the authors
Gymnocalycium erinaceum	-64.18	-30.94	Field explorations by the authors
Gymnocalycium erinaceum	-65.274	-31.04	Field explorations by the authors
Gymnocalycium erinaceum	-64.4	-30.94	Field explorations by the authors
Gymnocalycium erinaceum	-64.34	-30.93	Field explorations by the authors
Gymnocalycium erinaceum	-64.12	-30.14	Field explorations by the authors
Gymnocalycium erinaceum	-64.04	-30.07	Field explorations by the authors
Gymnocalycium erinaceum	-63.71	-29.61	Field explorations by the authors
Gymnocalycium erinaceum	-63.65	-29.47	Field explorations by the authors
Gymnocalycium erinaceum	-63.43	-29.38	Field explorations by the authors
Gymnocalycium erinaceum	-64.03	-29.31	Field explorations by the authors
Gymnocalycium erinaceum	-63.89	-29.94	Field explorations by the authors
Gymnocalycium erinaceum	-63.95	-29.55	Field explorations by the authors
Gymnocalycium erinaceum	-64.15	-30.19	Field explorations by the authors
Gymnocalycium erinaceum	-64.02	-29.91	Field explorations by the authors
Gymnocalycium erinaceum	-64.2172	-30.417	Field explorations by the authors
Gymnocalycium erinaceum	-64.457	-30.2151	Field explorations by the authors
Gymnocalycium erinaceum	-64.2853	-30.4765	Field explorations by the authors
Gymnocalycium erinaceum	-64.097	-30.0754	Field explorations by the authors
Gymnocalycium erinaceum	-63.7346	-29.8281	Field explorations by the authors
Gymnocalycium erinaceum	-63.7272	-29.7249	Field explorations by the authors
Gymnocalycium erinaceum	-63.592	-29.1924	Field explorations by the authors
Gymnocalycium erinaceum	-64.0383	-29.6773	Field explorations by the authors
Gymnocalycium erinaceum	-64.0073	-29.7496	Field explorations by the authors
Gymnocalycium erinaceum	-63.8586	-29.5441	Field explorations by the authors
Gymnocalycium erinaceum	-64.2895	-30.714	Field explorations by the authors
Gymnocalycium erinaceum	-64.3322	-30.6455	Field explorations by the authors
Gymnocalycium erinaceum	-64.3602	-30.5828	Field explorations by the authors
Gymnocalycium erinaceum	-64.2051	-30.3345	Field explorations by the authors
Gymnocalycium erinaceum	-64.171	-30.2455	Field explorations by the authors
Gymnocalycium erinaceum	-64.1028	-30.0081	Field explorations by the authors
Gymnocalycium erinaceum	-64.1668	-30.5797	Field explorations by the authors
Gymnocalycium eurypleurum	-60.33	-20.33	Pin and Pallisé 2004
Gymnocalycium eurypleurum	-60.31	-20.14	Pin and Pallisé 2004
Gymnocalycium eurypleurum	-60.73	-20.95	Cactus and succulent field number database
Gymnocalycium eurypleurum	-60.3875	-20.3734	Field explorations by the authors
Gymnocalycium eurypleurum	-60.2882	-20.4498	Field explorations by the authors
Gymnocalycium eurypleurum	-60.8365	-19.9404	Field explorations by the authors
Gymnocalycium eurypleurum	-60.5877	-19.7069	Field explorations by the authors
Gymnocalycium eurypleurum	-60.5996	-19.6252	Field explorations by the authors
Gymnocalycium gibbosum	-63.771	-42.1043	Documenta Florae Australis
Gymnocalycium gibbosum	-64.42	-42.47	Documenta Florae Australis
Gymnocalycium gibbosum	-65.06	-40.79	iNaturalist
Gymnocalycium gibbosum	-65.37	-41.64	iNaturalist
Gymnocalycium gibbosum	-65.92	-38.14	iNaturalist
Gymnocalycium gibbosum	-65.0626	-41.65	iNaturalist
Gymnocalycium gibbosum	-65.98	-45.11	iNaturalist
Gymnocalycium gibbosum	-65.58	-38.01	iNaturalist
Gymnocalycium gibbosum	-61.98	-38.07	iNaturalist
Gymnocalycium gibbosum	-62.21	-38.73	iNaturalist
Gymnocalycium gibbosum	-66.5626	-45.1876	iNaturalist
Gymnocalycium gibbosum	-63.86	-42.09	iNaturalist
Gymnocalycium gibbosum	-65.63	-45.04	iNaturalist
Gymnocalycium gibbosum	-62.3126	-40.5626	iNaturalist
Gymnocalycium gibbosum	-65.28	-44.39	iNaturalist
Gymnocalycium gibbosum	-64.97	-42.64	iNaturalist
Gymnocalycium gibbosum	-64.6	-37.37	iNaturalist
Gymnocalycium gibbosum	-64.9376	-42.8126	iNaturalist
Gymnocalycium glaucum	-67.67	-28.33	Field explorations by the authors
Gymnocalycium glaucum	-67.0896	-28.4239	iNaturalist
Gymnocalycium glaucum	-67.092	-28.2394	iNaturalist
Gymnocalycium horstii	-54.85	-29.56	iNaturalist
Gymnocalycium horstii	-53.1046	-30.8771	Schedlich and Wick 2020
Gymnocalycium horstii	-53.26	-30.86	Field explorations by the authors
Gymnocalycium horstii	-55.18	-29.47	ArgentiNat
Gymnocalycium horstii	-53.5	-30.84	Cactus in Habitat
Gymnocalycium hossei	-67.56	-29.19	Field explorations by the authors
Gymnocalycium hossei	-67.08	-29.97	Field explorations by the authors
Gymnocalycium hossei	-66.34	-27.55	Field explorations by the authors
Gymnocalycium hossei	-67.37	-27.54	Field explorations by the authors
Gymnocalycium hyptiacanthum	-56.6944	-31.5805	iNaturalist
Gymnocalycium hyptiacanthum	-57.8868	-31.479	iNaturalist
Gymnocalycium hyptiacanthum	-56.7376	-31.6305	iNaturalist
Gymnocalycium hyptiacanthum	-54.4467	-32.9078	iNaturalist
Gymnocalycium hyptiacanthum	-57.624	-33.0432	iNaturalist
Gymnocalycium hyptiacanthum	-56.4204	-30.3912	Schedlich and Wick 2020
Gymnocalycium kieslingii	-67.05	-29.16	iNaturalist
Gymnocalycium kieslingii	-66.97	-28.67	Ecoregistros
Gymnocalycium kieslingii	-67.04	-29.28	Ecoregistros
Gymnocalycium kieslingii	-66.95	-28.8	Field explorations by the authors
Gymnocalycium kieslingii	-66.36	-28.74	Field explorations by the authors
Gymnocalycium marsoneri	-63.27	-20.3107	GBIF
Gymnocalycium marsoneri	-65.88	-24.55	Documenta Florae Australis
Gymnocalycium marsoneri	-66.64	-24.9	Documenta Florae Australis
Gymnocalycium marsoneri	-65.6299	-24.9285	Field explorations by the authors
Gymnocalycium marsoneri	-64.9985	-25.8145	Field explorations by the authors
Gymnocalycium mesopotamicum	-57.87	-29.04	GBIF
Gymnocalycium mesopotamicum	-58.13	-29.39	Field explorations by the authors
Gymnocalycium mesopotamicum	-58.11	-29.2	Field explorations by the authors
Gymnocalycium mesopotamicum	-57.9244	-29.2333	Schedlich and Wick 2020
Gymnocalycium mesopotamicum	-58.1063	-29.2769	CTES herbarium; Instituto de Botánica del Nordeste, Argentina
Gymnocalycium mesopotamicum	-57.9492	-29.5606	CTES herbarium; Instituto de Botánica del Nordeste, Argentina
Gymnocalycium mihanovichii	-60.9914	-24.9947	iNaturalist
Gymnocalycium mihanovichii	-61.8362	-24.2894	iNaturalist
Gymnocalycium mihanovichii	-59.945	-22.2557	iNaturalist
Gymnocalycium mihanovichii	-60.0359	-22.3427	iNaturalist
Gymnocalycium mihanovichii	-60.6843	-24.3158	iNaturalist
Gymnocalycium mihanovichii	-60.6947	-24.1829	iNaturalist
Gymnocalycium mihanovichii	-60.5658	-25.8121	iNaturalist
Gymnocalycium mihanovichii	-60.6173	-19.3043	iNaturalist
Gymnocalycium mihanovichii	-60.51	-25.82	Field explorations by the authors
Gymnocalycium monvillei	-64.8462	-32.3894	Field explorations by the authors
Gymnocalycium monvillei	-64.9252	-32.3992	Field explorations by the authors
Gymnocalycium monvillei	-64.83	-31.62	Field explorations by the authors
Gymnocalycium monvillei	-64.74	-31.61	Field explorations by the authors
Gymnocalycium monvillei	-64.44	-30.99	Field explorations by the authors
Gymnocalycium monvillei	-64.46	-30.76	Field explorations by the authors
Gymnocalycium monvillei	-64.4	-30.65	Field explorations by the authors
Gymnocalycium monvillei	-64.71	-31.39	Field explorations by the authors
Gymnocalycium monvillei	-64.77	-31.4	Field explorations by the authors
Gymnocalycium monvillei	-64.78	-31.79	Field explorations by the authors
Gymnocalycium monvillei	-64.28	-30.44	Field explorations by the authors
Gymnocalycium monvillei	-64.15	-30.19	Field explorations by the authors
Gymnocalycium monvillei	-66.07	-33.033	Field explorations by the authors
Gymnocalycium monvillei	-64.207	-30.332	Field explorations by the authors
Gymnocalycium monvillei	-64.93	-31.752	Field explorations by the authors
Gymnocalycium monvillei	-65.713	-32.501	Field explorations by the authors
Gymnocalycium monvillei	-64.418	-31.129	Field explorations by the authors
Gymnocalycium monvillei	-66.09	-32.805	Field explorations by the authors
Gymnocalycium monvillei	-66.03	-32.79	Documenta Florae Australis
Gymnocalycium monvillei	-64.39	-30.94	Documenta Florae Australis
Gymnocalycium monvillei	-65.2329	-31.5746	Field explorations by the authors
Gymnocalycium monvillei	-64.9319	-31.34	Field explorations by the authors
Gymnocalycium monvillei	-64.2172	-30.4179	Field explorations by the authors
Gymnocalycium monvillei	-64.1709	-30.2368	Field explorations by the authors
Gymnocalycium monvillei	-64.4886	-30.859	Field explorations by the authors
Gymnocalycium monvillei	-64.3322	-30.6455	Field explorations by the authors
Gymnocalycium monvillei	-64.6806	-31.6264	Field explorations by the authors
Gymnocalycium monvillei	-64.6486	-31.571	Field explorations by the authors
Gymnocalycium monvillei	-64.5273	-31.5933	Field explorations by the authors
Gymnocalycium mostii	-64.41	-30.95	Field explorations by the authors
Gymnocalycium mostii	-64.26	-30.99	Field explorations by the authors
Gymnocalycium mostii	-64.53	-31.59	Field explorations by the authors
Gymnocalycium mostii	-64.46	-31.41	Field explorations by the authors
Gymnocalycium mostii	-64.39	-31.45	Field explorations by the authors
Gymnocalycium mostii	-64.38	-31.12	Field explorations by the authors
Gymnocalycium mostii	-64.35	-30.94	Field explorations by the authors
Gymnocalycium mostii	-64.4	-30.65	Field explorations by the authors
Gymnocalycium mostii	-64.46	-31.09	Field explorations by the authors
Gymnocalycium mostii	-64.18	-30.94	Field explorations by the authors
Gymnocalycium mostii	-64.29	-30.95	Field explorations by the authors
Gymnocalycium mostii	-64.29	-31.11	Field explorations by the authors
Gymnocalycium mostii	-64.38	-30.6	Field explorations by the authors
Gymnocalycium mostii	-64.51	-31.39	Field explorations by the authors
Gymnocalycium mostii	-64.65	-30.81	Field explorations by the authors
Gymnocalycium mostii	-64.166	-30.217	Field explorations by the authors
Gymnocalycium mostii	-64.116	-31.4	Field explorations by the authors
Gymnocalycium mostii	-64.04	-30.065	Field explorations by the authors
Gymnocalycium mostii	-64.194	-30.098	Field explorations by the authors
Gymnocalycium mostii	-64.255	-30.098	Field explorations by the authors
Gymnocalycium mostii	-64.323	-30.132	Field explorations by the authors
Gymnocalycium mostii	-64.332	-30.645	Field explorations by the authors
Gymnocalycium mostii	-64.289	-30.714	Field explorations by the authors
Gymnocalycium mostii	-64.135	-30.07	Field explorations by the authors
Gymnocalycium mostii	-64.09	-29.99	Field explorations by the authors
Gymnocalycium mostii	-64.035	-29.929	Field explorations by the authors
Gymnocalycium mostii	-64.053	-29.881	Field explorations by the authors
Gymnocalycium mostii	-64.11	-29.93	Field explorations by the authors
Gymnocalycium mostii	-64.431	-30.014	Field explorations by the authors
Gymnocalycium mostii	-64.166	-30.579	Field explorations by the authors
Gymnocalycium mostii	-64.481	-30.854	Field explorations by the authors
Gymnocalycium oenanthemum	-65.87	-28.28	Field explorations by the authors
Gymnocalycium oenanthemum	-65.8016	-28.3698	GBIF
Gymnocalycium oenanthemum	-65.868	-28.2231	Field explorations by the authors
Gymnocalycium oenanthemum	-65.9554	-28.5514	Field explorations by the authors
Gymnocalycium oenanthemum	-65.6152	-28.4918	Field explorations by the authors
Gymnocalycium paraguayense	-56.85	-25.463	Cactus and succulent field number database
Gymnocalycium paraguayense	-57.1077	-25.6119	Meregalli et al 2002
Gymnocalycium paraguayense	-57.1088	-25.5218	Meregalli et al 2002
Gymnocalycium paraguayense	-56.94	-25.52	Cactus and succulent field number database
Gymnocalycium paraguayense	-57.03	-26.16	Cactus in Habitat
Gymnocalycium paraguayense	-57.03	-25.55	Cactus in Habitat
Gymnocalycium pflanzii	-61.42	-19.38	Documenta Florae Australis
Gymnocalycium pflanzii	-64.59	-18.1	iNaturalist
Gymnocalycium pflanzii	-65.199	-26.613	iNaturalist
Gymnocalycium pflanzii	-65.218	-25.2493	iNaturalist
Gymnocalycium pflanzii	-63.7443	-21.4248	iNaturalist
Gymnocalycium pflanzii	-63.8597	-21.4081	iNaturalist
Gymnocalycium pflanzii	-63.9689	-21.3873	iNaturalist
Gymnocalycium pflanzii	-64.4461	-21.2624	iNaturalist
Gymnocalycium pflanzii	-63.4581	-21.26	iNaturalist
Gymnocalycium pflanzii	-61.6532	-21.2108	iNaturalist
Gymnocalycium pflanzii	-61.6461	-21.1131	iNaturalist
Gymnocalycium pflanzii	-64.717	-20.9476	iNaturalist
Gymnocalycium pflanzii	-64.7464	-20.9002	iNaturalist
Gymnocalycium pflanzii	-63.4956	-20.4267	iNaturalist
Gymnocalycium pflanzii	-63.3253	-20.4048	iNaturalist
Gymnocalycium pflanzii	-63.3825	-20.3928	iNaturalist
Gymnocalycium pflanzii	-63.2773	-20.3351	iNaturalist
Gymnocalycium pflanzii	-64.5523	-20.3277	iNaturalist
Gymnocalycium pflanzii	-63.4689	-20.2159	iNaturalist
Gymnocalycium pflanzii	-64.707	-19.9401	iNaturalist
Gymnocalycium pflanzii	-64.6618	-19.9039	iNaturalist
Gymnocalycium pflanzii	-64.9361	-19.8151	iNaturalist
Gymnocalycium pflanzii	-63.5259	-19.4231	iNaturalist
Gymnocalycium pflanzii	-65.1798	-19.4204	iNaturalist
Gymnocalycium pflanzii	-65.0091	-19.3483	iNaturalist
Gymnocalycium pflanzii	-65.0102	-19.2665	iNaturalist
Gymnocalycium pflanzii	-65.1157	-19.1845	iNaturalist
Gymnocalycium pflanzii	-64.5274	-18.9885	iNaturalist
Gymnocalycium pflanzii	-64.2953	-18.9094	iNaturalist
Gymnocalycium pflanzii	-64.3	-18.8345	iNaturalist
Gymnocalycium pflanzii	-64.534	-18.824	iNaturalist
Gymnocalycium pflanzii	-64.3716	-18.7467	iNaturalist
Gymnocalycium pflanzii	-64.4851	-18.735	iNaturalist
Gymnocalycium pflanzii	-64.3064	-18.7344	iNaturalist
Gymnocalycium pflanzii	-64.2558	-18.6912	iNaturalist
Gymnocalycium pflanzii	-64.4621	-18.6405	iNaturalist
Gymnocalycium pflanzii	-64.7332	-18.5847	iNaturalist
Gymnocalycium pflanzii	-64.324	-18.5321	iNaturalist
Gymnocalycium pflanzii	-64.2699	-18.4728	iNaturalist
Gymnocalycium pflanzii	-64.0542	-18.445	GBIF
Gymnocalycium pflanzii	-64.4206	-18.2222	GBIF
Gymnocalycium pflanzii	-64.2463	-18.1354	iNaturalist
Gymnocalycium pflanzii	-64.1056	-18.1244	iNaturalist
Gymnocalycium pflanzii	-64.0404	-18.1075	iNaturalist
Gymnocalycium pflanzii	-64.4397	-18.0953	iNaturalist
Gymnocalycium pflanzii	-64.1799	-18.0921	iNaturalist
Gymnocalycium pflanzii	-64.373	-18.0887	iNaturalist
Gymnocalycium pflanzii	-64.7112	-18.0842	iNaturalist
Gymnocalycium pflanzii	-64.4511	-18.0146	iNaturalist
Gymnocalycium pflanzii	-64.694	-18.0062	iNaturalist
Gymnocalycium pflanzii	-65.1509	-17.9536	iNaturalist
Gymnocalycium pflanzii	-64.5611	-18.055	GBIF
Gymnocalycium pflanzii	-61.5	-17.5	GBIF
Gymnocalycium pflanzii	-61.7	-19.6333	Documenta Florae Australis
Gymnocalycium pugionacanthum	-66.01	-27.68	Field explorations by the authors
Gymnocalycium pugionacanthum	-66.8171	-27.0707	Field explorations by the authors
Gymnocalycium pugionacanthum	-67.0064	-27.54	Field explorations by the authors
Gymnocalycium pugionacanthum	-65.965	-27.635	Field explorations by the authors
Gymnocalycium pugionacanthum	-66.2583	-27.6216	Field explorations by the authors
Gymnocalycium pugionacanthum	-66.5772	-27.6244	Field explorations by the authors
Gymnocalycium pugionacanthum	-66.6377	-27.0988	Field explorations by the authors
Gymnocalycium quehlianum	-64.5707	-32.2704	Field explorations by the authors
Gymnocalycium quehlianum	-64.61	-31.58	Field explorations by the authors
Gymnocalycium quehlianum	-64.5	-31.59	Field explorations by the authors
Gymnocalycium quehlianum	-64.56	-30.86	Field explorations by the authors
Gymnocalycium quehlianum	-64.46	-30.76	Field explorations by the authors
Gymnocalycium quehlianum	-64.6	-31.36	Field explorations by the authors
Gymnocalycium quehlianum	-64.51	-31.39	Field explorations by the authors
Gymnocalycium quehlianum	-64.46	-30.22	Field explorations by the authors
Gymnocalycium quehlianum	-64.3	-30.48	Field explorations by the authors
Gymnocalycium quehlianum	-64.11	-30.56	Field explorations by the authors
Gymnocalycium quehlianum	-64.66	-30.75	Field explorations by the authors
Gymnocalycium quehlianum	-64.51	-31.06	Field explorations by the authors
Gymnocalycium quehlianum	-64.5333	-30.7667	Documenta Florae Australis
Gymnocalycium quehlianum	-64.435	-30.079	Field explorations by the authors
Gymnocalycium quehlianum	-64.448	-30.163	Field explorations by the authors
Gymnocalycium reductum	-62.22	-38.1	iNaturalist
Gymnocalycium reductum	-62.07	-38.1	iNaturalist
Gymnocalycium reductum	-62.05	-38.05	iNaturalist
Gymnocalycium reductum	-61.92	-38.08	iNaturalist
Gymnocalycium reductum	-61.9	-38.17	iNaturalist
Gymnocalycium reductum	-59.1	-37.35	iNaturalist
Gymnocalycium reductum	-62.29	-37.94	iNaturalist
Gymnocalycium reductum	-62.26	-37.7	iNaturalist
Gymnocalycium reductum	-58.27	-37.89	iNaturalist
Gymnocalycium reductum	-57.85	-37.89	iNaturalist
Gymnocalycium reductum	-57.78	-37.95	iNaturalist
Gymnocalycium reductum	-57.59	-38.09	iNaturalist
Gymnocalycium rhodantherum	-67.48	-28.96	iNaturalist
Gymnocalycium rhodantherum	-67.53	-31.28	iNaturalist
Gymnocalycium rhodantherum	-67.78	-29.35	iNaturalist
Gymnocalycium rhodantherum	-67.48	-30.74	iNaturalist
Gymnocalycium ritterianum	-67.69	-28.87	Field explorations by the authors
Gymnocalycium ritterianum	-67.658	-28.797	iNaturalist
Gymnocalycium ritterianum	-66.8507	-29.411	GBIF
Gymnocalycium ritterianum	-67.6244	-29.1808	Field explorations by the authors
Gymnocalycium ritterianum	-67.7529	-29.3491	Field explorations by the authors
Gymnocalycium ritterianum	-67.5925	-29.1141	Field explorations by the authors
Gymnocalycium robustum	-64.44	-30.08	Field explorations by the authors
Gymnocalycium robustum	-64.47	-30.24	Field explorations by the authors
Gymnocalycium robustum	-64.0033	-30.2038	iNaturalist
Gymnocalycium robustum	-64.7	-30.4	GBIF
Gymnocalycium saglionis	-66.39	-28.8	Field explorations by the authors
Gymnocalycium saglionis	-67.51	-28.96	Field explorations by the authors
Gymnocalycium saglionis	-65.95	-26.25	Field explorations by the authors
Gymnocalycium saglionis	-65.48	-23.75	Field explorations by the authors
Gymnocalycium saglionis	-67.08	-29.97	Field explorations by the authors
Gymnocalycium saglionis	-65.94	-26.59	Field explorations by the authors
Gymnocalycium saglionis	-65.97	-26.14	Field explorations by the authors
Gymnocalycium saglionis	-66.01	-26.04	Field explorations by the authors
Gymnocalycium saglionis	-65.75	-25.95	Field explorations by the authors
Gymnocalycium saglionis	-65.7	-25.98	Field explorations by the authors
Gymnocalycium saglionis	-65.68	-25.67	Field explorations by the authors
Gymnocalycium saglionis	-65.35	-25.3	Field explorations by the authors
Gymnocalycium saglionis	-65.63	-25.45	Documenta Florae Australis
Gymnocalycium saglionis	-65.4	-23.5833	Documenta Florae Australis
Gymnocalycium schickendantzii	-66.38	-28.78	Field explorations by the authors
Gymnocalycium schickendantzii	-67.44	-28.69	Field explorations by the authors
Gymnocalycium schickendantzii	-64.05	-28.73	Field explorations by the authors
Gymnocalycium schickendantzii	-67.47	-29.07	Field explorations by the authors
Gymnocalycium schickendantzii	-67.14	-29.89	Field explorations by the authors
Gymnocalycium schickendantzii	-66.97	-30.02	Field explorations by the authors
Gymnocalycium schickendantzii	-66.34	-27.55	Field explorations by the authors
Gymnocalycium schickendantzii	-65.71	-25.88	Field explorations by the authors
Gymnocalycium schickendantzii	-66.9	-32.36	Field explorations by the authors
Gymnocalycium schickendantzii	-64.32	-30.13	Field explorations by the authors
Gymnocalycium schickendantzii	-64.43	-30.01	Field explorations by the authors
Gymnocalycium schickendantzii	-64.45	-30.16	Field explorations by the authors
Gymnocalycium schickendantzii	-64.47	-30.24	Field explorations by the authors
Gymnocalycium schickendantzii	-64.97	-25.17	Documenta Florae Australis
Gymnocalycium schickendantzii	-62.94	-30.156	Field explorations by the authors
Gymnocalycium schickendantzii	-62.97	-30.264	Field explorations by the authors
Gymnocalycium schickendantzii	-65.431	-31.38	Field explorations by the authors
Gymnocalycium schickendantzii	-64.93	-30.139	Field explorations by the authors
Gymnocalycium schickendantzii	-65.395	-30.66	Field explorations by the authors
Gymnocalycium schickendantzii	-65.444	-30.627	Field explorations by the authors
Gymnocalycium schickendantzii	-63.712	-29.614	Field explorations by the authors
Gymnocalycium schickendantzii	-64.25	-29.355	Field explorations by the authors
Gymnocalycium schickendantzii	-65.388	-30.775	Field explorations by the authors
Gymnocalycium schickendantzii	-64.435	-30.07	Field explorations by the authors
Gymnocalycium schickendantzii	-64.046	-30.7342	Field explorations by the authors
Gymnocalycium schickendantzii	-65.5192	-30.6158	Field explorations by the authors
Gymnocalycium schroederianum	-58.64	-30.15	iNaturalist
Gymnocalycium schroederianum	-58.04	-29.66	iNaturalist
Gymnocalycium schroederianum	-60.1	-29.38	iNaturalist
Gymnocalycium schroederianum	-58.6	-32.97	iNaturalist
Gymnocalycium schroederianum	-58.02	-32.9	iNaturalist
Gymnocalycium schroederianum	-59.85	-29.28	iNaturalist
Gymnocalycium schroederianum	-58.26	-37.89	iNaturalist
Gymnocalycium schroederianum	-61.85	-38.12	iNaturalist
Gymnocalycium schroederianum	-60.68	-36.81	iNaturalist
Gymnocalycium schroederianum	-57.11	-28.52	Documenta Florae Australis
Gymnocalycium spegazzinii	-66.03	-26.47	Field explorations by the authors
Gymnocalycium spegazzinii	-65.95	-26.25	Field explorations by the authors
Gymnocalycium spegazzinii	-66.12	-25.08	Field explorations by the authors
Gymnocalycium spegazzinii	-66.36	-27.31	Field explorations by the authors
Gymnocalycium spegazzinii	-66.23	-27.2	Field explorations by the authors
Gymnocalycium spegazzinii	-65.94	-26.59	Field explorations by the authors
Gymnocalycium spegazzinii	-65.97	-26.14	Field explorations by the authors
Gymnocalycium spegazzinii	-66.01	-26.04	Field explorations by the authors
Gymnocalycium spegazzinii	-65.96	-25.86	Field explorations by the authors
Gymnocalycium spegazzinii	-65.78	-25.99	Field explorations by the authors
Gymnocalycium spegazzinii	-65.75	-25.95	Field explorations by the authors
Gymnocalycium spegazzinii	-65.7	-25.98	Field explorations by the authors
Gymnocalycium spegazzinii	-65.74	-24.76	Field explorations by the authors
Gymnocalycium spegazzinii	-65.88	-24.49	Field explorations by the authors
Gymnocalycium stenopleurum	-61.84	-20.91	GBIF
Gymnocalycium stenopleurum	-61.65	-21.2167	GBIF
Gymnocalycium stenopleurum	-60.3118	-20.4291	iNaturalist
Gymnocalycium stenopleurum	-60.2063	-20.5611	iNaturalist
Gymnocalycium striglianum	-68.66	-33.46	iNaturalist
Gymnocalycium striglianum	-69.25	-33.6	iNaturalist
Gymnocalycium striglianum	-68.66	-33.51	iNaturalist
Gymnocalycium striglianum	-68.99	-33.02	iNaturalist
Gymnocalycium striglianum	-68.91	-32.97	iNaturalist
Gymnocalycium striglianum	-68.36	-33.59	iNaturalist
Gymnocalycium striglianum	-68.44	-33.55	iNaturalist
Gymnocalycium striglianum	-69.26	-33.4	iNaturalist
Gymnocalycium striglianum	-68.97	-33.29	iNaturalist
Gymnocalycium striglianum	-69.16	-33.79	iNaturalist
Gymnocalycium uebelmannianum	-67.13	-29.29	Cactus and succulent field number database
Gymnocalycium uebelmannianum	-66.97	-28.88	Cactus and succulent field number database
Gymnocalycium uebelmannianum	-67.0289	-29.0852	Field explorations by the authors
Gymnocalycium uebelmannianum	-67.0302	-28.8023	Field explorations by the authors
Notes: In this study, we used the name Gymnocalycium capillaense for G. fischeri, as the latter is a synonym of the former (Hunt 2014, 2016). Additionally, two species, viz., G. horridispinum, and G. amerhauseri included in the phylogeny of Demaio et al (2011) were excluded in our study due to the following reasons: a) Gymnocalycium amerhauseri is not distinct from G. erinaceum, and hence, it is …

## Sheet: Root systems
Species	Root systems
Gymnocalycium andreae	Napiform
Gymnocalycium anisitsii	Fascicular
Gymnocalycium baldianum	Napiform
Gymnocalycium bayrianum	Fascicular
Gymnocalycium bodenbenderianum	Napiform
Gymnocalycium bruchii	Napiform
Gymnocalycium calochlorum	Napiform
Gymnocalycium capillaense	Napiform
Gymnocalycium castellanosii	Fascicular
Gymnocalycium chacoense	Fascicular
Gymnocalycium denudatum	Fascicular
Gymnocalycium erinaceum	Napiform
Gymnocalycium eurypleurum	Fascicular
Gymnocalycium gibbosum	Napiform
Gymnocalycium glaucum	Fascicular
Gymnocalycium horstii	Fascicular
Gymnocalycium hossei	Fascicular
Gymnocalycium hyptiacanthum	Napiform
Gymnocalycium kieslingii	Napiform
Gymnocalycium marsoneri	Fascicular
Gymnocalycium mesopotamicum	Napiform
Gymnocalycium mihanovichii	Fascicular
Gymnocalycium monvillei	Fascicular
Gymnocalycium mostii	Fascicular
Gymnocalycium oenanthemum	Fascicular
Gymnocalycium paraguayense	Fascicular
Gymnocalycium pflanzii	Fascicular
Gymnocalycium pugionacanthum	Fascicular
Gymnocalycium quehlianum	Napiform
Gymnocalycium reductum	Napiform
Gymnocalycium rhodantherum	Fascicular
Gymnocalycium ritterianum	Fascicular
Gymnocalycium robustum	Napiform
Gymnocalycium saglionis	Fascicular
Gymnocalycium schickendantzii	Fascicular
Gymnocalycium schroederianum	Napiform
Gymnocalycium spegazzinii	Fascicular
Gymnocalycium stenopleurum	Fascicular
Gymnocalycium striglianum	Napiform
Gymnocalycium uebelmannianum	Napiform
