# Supplementary material for: ‘More tight-less tight’ Patterns in the Climatic Niche Evolution of Gymnocalycium (Cactaceae): Were Pleistocene Glaciations a Prelude?
Source: PLoS One. 2025 May 20;20(5):e0323758. doi: 10.1371/journal.pone.0323758 (PMC12091827; doi:10.1371/journal.pone.0323758)
Supplement: S3 Table — Descriptive statistics of temperature and precipitation variables, and associated bins. (XLSX) [file pone.0323758.s011.xlsx]

## Sheet: Temperature
Descriptive statistics of temperature distribution within the area M
Species	Mean	SD	Median	Lower	Upper	Quantile 0	Quantile 25	Quantile 50	Quantile 75	Quantile 100
Gymnocalycium andreae	15.0131	2.65487	15.7	6.5	18.5	6.5	13.9	15.7	17.1	18.5
Gymnocalycium anisitsii	24.5609	0.531308	24.7	22	25.4	22	24.3	24.7	24.9	25.4
Gymnocalycium baldianum	14.2031	4.19709	14.8	-3	20.3	-3	12.3	14.8	17.5	20.3
Gymnocalycium bayrianum	15.6019	3.05191	16.4	1	20.5	1	13.85	16.4	17.9	20.5
Gymnocalycium bodenbenderianum	18.0328	2.64891	18.6	4.7	21.3	4.7	16.8	18.6	20.1	21.3
Gymnocalycium bruchii	15.4155	2.76024	16.4	6.5	19.9	6.5	14.2	16.4	17.4	19.9
Gymnocalycium calochlorum	15.8066	1.71742	16	6.7	20.3	6.7	14.9	16	16.9	20.3
Gymnocalycium capillaense	16.424	2.33415	17	6.5	20.4	6.5	15.5	17	18	20.4
Gymnocalycium castellanosii	17.8194	2.19027	18.5	6.2	21	6.2	17.1	18.5	19.2	21
Gymnocalycium chacoense	24.3	0.848528	24.3	23.7	24.9	23.7	24	24.3	24.6	24.9
Gymnocalycium denudatum	17.9384	0.55699	17.9	16.2	19.8	16.2	17.6	17.9	18.2	19.8
Gymnocalycium erinaceum	17.3503	1.90335	17.7	7.8	21	7.8	16.6	17.7	18.5	21
Gymnocalycium eurypleurum	25.0921	0.309198	25.1	23.4	25.7	23.4	24.9	25.1	25.3	25.7
Gymnocalycium gibbosum	14.7566	0.899853	14.9	9.9	16.6	9.9	14.4	14.9	15.4	16.6
Gymnocalycium glaucum	16.6	1.65227	17.4	14.7	17.7	14.7	16.05	17.4	17.55	17.7
Gymnocalycium horstii	18.95	1.04722	19	17.9	19.9	17.9	18.125	19	19.825	19.9
Gymnocalycium hossei	14.5708	5.12232	16.2	-8.9	20.6	-8.9	11.8	16.2	18.5	20.6
Gymnocalycium hyptiacanthum	18.1355	0.590507	18.1	16	19.4	16	17.7	18.1	18.6	19.4
Gymnocalycium kieslingii	14.56	1.94628	15.2	11.2	16.2	11.2	14.8	15.2	15.4	16.2
Gymnocalycium marsoneri	13.0737	7.69188	15.7	-4.5	23.7	-4.5	4.7	15.7	19.7	23.7
Gymnocalycium mesopotamicum	19.9531	0.25804	19.9	19.5	20.6	19.5	19.7	19.9	20.2	20.6
Gymnocalycium mihanovichii	23.4733	0.944289	23.5	21.5	25.3	21.5	22.7	23.5	24.2	25.3
Gymnocalycium monvillei	15.9575	2.41562	16.4	6.5	20.7	6.5	14.7	16.4	17.7	20.7
Gymnocalycium mostii	17.2157	1.66927	17.6	9.7	20.6	9.7	16.7	17.6	18.2	20.6
Gymnocalycium oenanthemum	14.58	1.02078	14.8	13.3	15.8	13.3	13.8	14.8	15.2	15.8
Gymnocalycium paraguayense	22.0221	0.424758	22	20.4	22.9	20.4	21.8	22	22.3	22.9
Gymnocalycium pflanzii	19.3247	4.56698	19.8	4.3	25.3	4.3	15.9	19.8	23.7	25.3
Gymnocalycium pugionacanthum	13.7111	4.5477	14.4	-4.7	19.2	-4.7	10.9	14.4	17.8	19.2
Gymnocalycium quehlianum	17.1236	2.16908	17.4	7	21	7	16.3	17.4	18.6	21
Gymnocalycium reductum	13.8731	0.568589	13.9	10.5	15	10.5	13.6	13.9	14.2	15
Gymnocalycium rhodantherum	15.0039	3.40277	16.15	3	19	3	12.725	16.15	17.7	19
Gymnocalycium ritterianum	14.461	5.39903	15.2	-7.3	20.6	-7.3	11.1	15.2	19.8	20.6
Gymnocalycium robustum	18.625	1.22304	19.15	16.8	19.4	16.8	18.525	19.15	19.25	19.4
Gymnocalycium saglionis	14.6346	4.68664	15.8	-1	20.6	-1	11.6	15.8	18.5	20.6
Gymnocalycium schickendantzii	18.7518	2.20398	19.2	3.6	21.4	3.6	17.9	19.2	20.4	21.4
Gymnocalycium schroederianum	18.0178	2.39607	18.8	10.5	21.6	10.5	15.6	18.8	19.8	21.6
Gymnocalycium spegazzinii	9.5765	4.15792	10.1	-3.7	18	-3.7	6.4	10.1	12.8	18
Gymnocalycium stenopleurum	24.875	0.556028	24.9	24.3	25.4	24.3	24.45	24.9	25.325	25.4
Gymnocalycium striglianum	14.2937	2.54232	14.8	-0.4	17.4	-0.4	12.9	14.8	16.4	17.4
Gymnocalycium uebelmannianum	11.8	2.84371	11.8	9.1	14.5	9.1	9.475	11.8	14.125	14.5
Descriptive statistics of temperature distribution based on the occurrence records
Species	Mean	SD	Median	Lower	Upper	Quantile 0	Quantile 25	Quantile 50	Quantile 75	Quantile 100
Gymnocalycium andreae	10.5444	2.58946	10	7.4	16	7.4	8.8	10	10.8	16
Gymnocalycium anisitsii	24.5571	0.395209	24.6	23.9	25	23.9	24.35	24.6	24.85	25
Gymnocalycium baldianum	13.8125	1.94821	13.45	11.3	16.1	11.3	12.5	13.45	15.8	16.1
Gymnocalycium bayrianum	14.8875	2.70261	15.2	10.5	18.4	10.5	13.4	15.2	16.95	18.4
Gymnocalycium bodenbenderianum	18.4571	1.63364	18.65	15	20.6	15	17.65	18.65	19.35	20.6
Gymnocalycium bruchii	13.45	2.25288	14.15	9.4	15.8	9.4	11.85	14.15	15.325	15.8
Gymnocalycium calochlorum	15.5667	0.861781	15.35	14.7	16.7	14.7	14.875	15.35	16.275	16.7
Gymnocalycium capillaense	14.6	1.63095	14.8	10.8	17.1	10.8	13.975	14.8	15.625	17.1
Gymnocalycium castellanosii	16.75	1.77623	17.45	13.6	18.5	13.6	16.2	17.45	17.65	18.5
Gymnocalycium chacoense	24.3	0.848528	24.3	23.7	24.9	23.7	24	24.3	24.6	24.9
Gymnocalycium denudatum	18.15	0.506623	18.35	17.4	18.5	17.4	18.075	18.35	18.425	18.5
Gymnocalycium erinaceum	16.5581	1.64008	16.6	12.1	19.5	12.1	15.6	16.6	17.5	19.5
Gymnocalycium eurypleurum	24.95	0.630193	25.25	23.6	25.4	23.6	24.925	25.25	25.3	25.4
Gymnocalycium gibbosum	14.3412	0.965051	14.4	12.5	15.7	12.5	14	14.4	15.1	15.7
Gymnocalycium glaucum	16.6	1.65227	17.4	14.7	17.7	14.7	16.05	17.4	17.55	17.7
Gymnocalycium horstii	18.95	1.04722	19	17.9	19.9	17.9	18.125	19	19.825	19.9
Gymnocalycium hossei	13.525	8.15082	16.6	1.5	19.4	1.5	12.225	16.6	17.9	19.4
Gymnocalycium hyptiacanthum	18.1167	0.949561	18.15	16.5	19.2	16.5	17.875	18.15	18.725	19.2
Gymnocalycium kieslingii	14.56	1.94628	15.2	11.2	16.2	11.2	14.8	15.2	15.4	16.2
Gymnocalycium marsoneri	13.36	7.65428	16.4	3	21.2	3	7.8	16.4	18.4	21.2
Gymnocalycium mesopotamicum	19.8667	0.18619	19.85	19.7	20.2	19.7	19.725	19.85	19.9	20.2
Gymnocalycium mihanovichii	23.45	0.92582	23.5	22.3	24.7	22.3	22.825	23.5	23.875	24.7
Gymnocalycium monvillei	12.5966	2.49449	12.9	7.4	15.7	7.4	10.3	12.9	14.6	15.7
Gymnocalycium mostii	15.8032	1.50831	16.1	12.1	19.4	12.1	15.2	16.1	16.6	19.4
Gymnocalycium oenanthemum	14.58	1.02078	14.8	13.3	15.8	13.3	13.8	14.8	15.2	15.8
Gymnocalycium paraguayense	21.6167	0.440076	21.7	21	22.1	21	21.3	21.7	21.95	22.1
Gymnocalycium pflanzii	18.4925	2.90734	18.4	11.5	24.5	11.5	16.5	18.4	20.2	24.5
Gymnocalycium pugionacanthum	13.8857	2.92542	12.1	11.3	18	11.3	11.5	12.1	16.4	18
Gymnocalycium quehlianum	16.3571	1.76579	16.2	14.2	19.2	14.2	14.8	16.2	17.45	19.2
Gymnocalycium reductum	13.1167	0.680686	13.2	12.2	14.2	12.2	12.55	13.2	13.625	14.2
Gymnocalycium rhodantherum	14.875	2.34005	15.85	11.4	16.4	11.4	14.55	15.85	16.175	16.4
Gymnocalycium ritterianum	13.0833	3.61022	12.3	9.2	19.6	9.2	11.175	12.3	13.8	19.6
Gymnocalycium robustum	18.625	1.22304	19.15	16.8	19.4	16.8	18.525	19.15	19.25	19.4
Gymnocalycium saglionis	14.1583	2.15384	14.25	10.8	16.7	10.8	12.75	14.25	16.3	16.7
Gymnocalycium schickendantzii	19.1	1.58114	19.4	15.7	21.1	15.7	17.55	19.4	20.6	21.1
Gymnocalycium schroederianum	18.0778	2.64376	19.4	13.2	20.8	13.2	17.8	19.4	19.7	20.8
Gymnocalycium spegazzinii	12.45	2.62085	13.2	7.8	15.2	7.8	11.225	13.2	14.825	15.2
Gymnocalycium stenopleurum	24.875	0.556028	24.9	24.3	25.4	24.3	24.45	24.9	25.325	25.4
Gymnocalycium striglianum	13.39	0.95038	13.4	11.2	14.7	11.2	13.125	13.4	14.025	14.7
Gymnocalycium uebelmannianum	11.8	2.84371	11.8	9.1	14.5	9.1	9.475	11.8	14.125	14.5

## Sheet: Precipitation
Descriptive statistics of precipitation distribution within the area M
Species	Mean	SD	Median	Lower	Upper	Quantile 0	Quantile 25	Quantile 50	Quantile 75	Quantile 100
Gymnocalycium andreae	827.119	143.647	832	505	1157	505	737.5	832	922.5	1157
Gymnocalycium anisitsii	1161.49	205.506	1179	762	1844	762	970	1179	1288	1844
Gymnocalycium baldianum	453.483	133.192	453	197	742	197	340.5	453	574	742
Gymnocalycium bayrianum	1032.83	250.377	1006	499	1667	499	842	1006	1208	1667
Gymnocalycium bodenbenderianum	355.644	178.705	334	76	945	76	205	334	492	945
Gymnocalycium bruchii	816.835	156.851	832	480	1157	480	715	832	919	1157
Gymnocalycium calochlorum	755.907	152.002	780	474	1112	474	616	780	865	1112
Gymnocalycium capillaense	809.895	122.93	819	478	1157	478	773	819	879	1157
Gymnocalycium castellanosii	310.85	174.234	288	71	711	71	137	288	455	711
Gymnocalycium chacoense	916.5	144.957	916.5	814	1019	814	865.25	916.5	967.75	1019
Gymnocalycium denudatum	1372.1	151.547	1375.5	1021	1825	1021	1250	1375.5	1472	1825
Gymnocalycium erinaceum	769.398	141.117	811	477	1115	477	677	811	855.75	1115
Gymnocalycium eurypleurum	771.834	99.3951	769	575	1066	575	696	769	850	1066
Gymnocalycium gibbosum	374.954	145.408	360	144	932	144	257	360	472	932
Gymnocalycium glaucum	169	38.5876	172	129	206	129	150.5	172	189	206
Gymnocalycium horstii	1614.25	82.9392	1603.5	1534	1716	1534	1554.25	1603.5	1663.5	1716
Gymnocalycium hossei	233.978	79.7515	219	77	521	77	181.75	219	298	521
Gymnocalycium hyptiacanthum	1221.07	92.0899	1204	1008	1692	1008	1159	1204	1266	1692
Gymnocalycium kieslingii	249.8	37.1578	226	218	297	218	225	226	283	297
Gymnocalycium marsoneri	603.087	322.877	694	22	1584	22	302	694	837.75	1584
Gymnocalycium mesopotamicum	1352.83	79.7388	1343	1188	1560	1188	1290	1343	1423	1560
Gymnocalycium mihanovichii	891.437	103.448	892	682	1127	682	808	892	975.25	1127
Gymnocalycium monvillei	804.251	132.124	821	444	1157	444	735	821	885	1157
Gymnocalycium mostii	784.183	126.865	814	477	1104	477	758	814	852	1104
Gymnocalycium oenanthemum	426.2	40.7394	434	360	469	360	423	434	445	469
Gymnocalycium paraguayense	1583.29	162.47	1599	1230	2050	1230	1448	1599	1704	2050
Gymnocalycium pflanzii	728.966	171.721	708	289	1667	289	605	708	828	1667
Gymnocalycium pugionacanthum	302.243	134.166	241	129	787	129	207	241	384.25	787
Gymnocalycium quehlianum	776.868	143.708	813	477	1115	477	702.5	813	857	1115
Gymnocalycium reductum	814.085	87.8218	802	623	1064	623	753	802	899	1064
Gymnocalycium rhodantherum	187.835	40.7472	190	88	283	88	158	190	220	283
Gymnocalycium ritterianum	248.197	83.7498	233	81	416	81	184	233	330	416
Gymnocalycium robustum	579.5	120.107	526	508	758	508	508.75	526	596.75	758
Gymnocalycium saglionis	568.798	291.405	573.5	173	1513	173	314	573.5	805	1513
Gymnocalycium schickendantzii	534.066	214.752	540	124	1058	124	354	540	723	1058
Gymnocalycium schroederianum	1130.84	239.574	1127	532	1750	532	970	1127	1270	1750
Gymnocalycium spegazzinii	618.772	243.923	596	174	1435	174	407	596	803	1435
Gymnocalycium stenopleurum	646.75	130.434	615	537	820	537	551.25	615	710.5	820
Gymnocalycium striglianum	294.798	80.7328	268	165	628	165	230	268	342	628
Gymnocalycium uebelmannianum	299	66.1665	300	219	377	219	266.25	300	332.75	377
Descriptive statistics of precipitation distribution based on the occurrence records
Species	Mean	SD	Median	Lower	Upper	Quantile 0	Quantile 25	Quantile 50	Quantile 75	Quantile 100
Gymnocalycium andreae	882.444	178.269	944	631	1115	631	724	944	1011	1115
Gymnocalycium anisitsii	1266.29	190.726	1249	928	1518	928	1207.5	1249	1377	1518
Gymnocalycium baldianum	430.375	101.176	433	234	591	234	408.75	433	472.25	591
Gymnocalycium bayrianum	1082.5	242.951	1106	804	1584	804	941.75	1106	1127.75	1584
Gymnocalycium bodenbenderianum	349.786	179.3	325	108	673	108	195.5	325	493	673
Gymnocalycium bruchii	923.083	150.015	924	706	1149	706	798.5	924	1051.25	1149
Gymnocalycium calochlorum	772	120.398	718	657	962	657	701.25	718	840.5	962
Gymnocalycium capillaense	830.071	151.132	848.5	566	1104	566	797	848.5	895.5	1104
Gymnocalycium castellanosii	344.667	168.106	371	129	537	129	209.75	371	470.75	537
Gymnocalycium chacoense	916.5	144.957	916.5	814	1019	814	865.25	916.5	967.75	1019
Gymnocalycium denudatum	1337.25	78.7163	1329.5	1263	1427	1263	1275.75	1329.5	1391	1427
Gymnocalycium erinaceum	790.581	132.601	820	512	1051	512	716	820	868	1051
Gymnocalycium eurypleurum	814.125	119.756	806.5	695	1066	695	728	806.5	849.75	1066
Gymnocalycium gibbosum	306.235	121.001	268	152	599	152	230	268	393	599
Gymnocalycium glaucum	169	38.5876	172	129	206	129	150.5	172	189	206
Gymnocalycium horstii	1614.25	82.9392	1603.5	1534	1716	1534	1554.25	1603.5	1663.5	1716
Gymnocalycium hossei	263.25	48.5275	270	208	305	208	229.75	270	303.5	305
Gymnocalycium hyptiacanthum	1230.5	96.9902	1229	1128	1380	1128	1149.5	1229	1277.75	1380
Gymnocalycium kieslingii	249.8	37.1578	226	218	297	218	225	226	283	297
Gymnocalycium marsoneri	617.8	268.407	681	200	938	200	578	681	692	938
Gymnocalycium mesopotamicum	1384.33	65.2799	1393	1292	1476	1292	1344.5	1393	1416	1476
Gymnocalycium mihanovichii	892	76.4255	892	754	991	754	858.75	892	925	991
Gymnocalycium monvillei	878.586	164.351	880	590	1149	590	798	880	1016	1149
Gymnocalycium mostii	801.419	155.514	805	515	1051	515	705.5	805	930	1051
Gymnocalycium oenanthemum	426.2	40.7394	434	360	469	360	423	434	445	469
Gymnocalycium paraguayense	1658.17	193.095	1748	1366	1813	1366	1532.5	1748	1797	1813
Gymnocalycium pflanzii	618.925	167.787	584	355	1114	355	483	584	726	1114
Gymnocalycium pugionacanthum	261.714	99.0433	216	170	421	170	197	216	315.5	421
Gymnocalycium quehlianum	698.286	176.306	675.5	500	962	500	531.5	675.5	837	962
Gymnocalycium reductum	852.167	124.954	836.5	711	1064	711	741.75	836.5	955.5	1064
Gymnocalycium rhodantherum	186.25	37.5267	183.5	144	234	144	167.25	183.5	202.5	234
Gymnocalycium ritterianum	238.167	56.7324	223	192	348	192	206.25	223	237.5	348
Gymnocalycium robustum	579.5	120.107	526	508	758	508	508.75	526	596.75	758
Gymnocalycium saglionis	702	173.749	749	282	985	282	625.75	749	777.75	985
Gymnocalycium schickendantzii	496.739	191.431	500	183	882	183	448.5	500	533	882
Gymnocalycium schroederianum	1124	244.199	1105	712	1552	712	1042	1105	1286	1552
Gymnocalycium spegazzinii	632.214	213.091	663.5	301	985	301	439.75	663.5	786.75	985
Gymnocalycium stenopleurum	646.75	130.434	615	537	820	537	551.25	615	710.5	820
Gymnocalycium striglianum	272.3	39.4548	269.5	220	330	220	237.5	269.5	304.5	330
Gymnocalycium uebelmannianum	299	66.1665	300	219	377	219	266.25	300	332.75	377

## Sheet: Temperature bins
	Temperature bins (oC)
Species	1 to 2.025	2.025 to 3.05	3.05 to 4.075	4.075 to 5.1	5.1 to 6.125	6.125 to 7.15	7.15 to 8.175	8.175 to 9.2	9.2 to 10.225	10.225 to 11.25	11.25 to 12.275	12.275 to 13.3	13.3 to 14.325	14.325 to 15.35	15.35 to 16.375	16.375 to 17.4	17.4 to 18.425	18.425 to 19.45	19.45 to 20.475	20.475 to 21.5	21.5 to 22.525	22.525 to 23.55	23.55 to 24.575	24.575 to 25.6
Gymnocalycium andreae	?	?	?	?	?	?	1	1	1	1	1	1	1	1	1	0	0	0	0	0	0	0	0	0
Gymnocalycium anisitsii	0	0	0	0	0	0	0	0	0	0	0	0	0	0	0	0	0	0	0	0	0	0	1	1
Gymnocalycium baldianum	0	0	0	0	0	0	0	0	0	0	1	1	1	1	1	0	0	0	0	0	0	0	0	0
Gymnocalycium bayrianum	0	0	0	0	0	0	0	0	0	1	1	1	1	1	1	1	1	0	0	0	0	0	0	0
Gymnocalycium bodenbenderianum	0	0	0	0	0	0	0	0	0	0	0	0	0	1	1	1	1	1	1	1	0	0	0	0
Gymnocalycium bruchii	?	?	?	?	?	?	?	?	1	1	1	1	1	1	1	0	0	0	0	0	0	0	0	0
Gymnocalycium calochlorum	0	0	0	0	0	0	0	0	0	0	0	0	0	1	1	1	0	0	0	0	0	0	0	0
Gymnocalycium capillaense	?	?	?	?	?	?	?	?	?	1	1	1	1	1	1	1	0	0	0	0	0	0	0	0
Gymnocalycium castellanosii	0	0	0	0	0	0	0	0	0	0	0	0	1	1	1	1	1	1	0	0	0	0	0	0
Gymnocalycium chacoense	?	?	?	?	?	?	?	?	?	?	?	?	?	?	?	?	?	?	?	?	?	?	1	1
Gymnocalycium denudatum	0	0	0	0	0	0	0	0	0	0	0	0	0	0	0	1	1	1	0	0	0	0	0	0
Gymnocalycium erinaceum	?	?	?	?	?	?	?	?	?	?	1	1	1	1	1	1	1	1	1	0	0	0	0	0
Gymnocalycium eurypleurum	?	?	?	?	?	?	?	?	?	?	?	?	?	?	?	?	?	?	?	?	?	?	1	1
Gymnocalycium gibbosum	?	?	?	?	?	?	?	?	?	?	?	1	1	1	1	0	0	0	0	0	0	0	0	0
Gymnocalycium glaucum	?	?	?	?	?	?	?	?	?	?	?	?	?	1	1	1	1	?	?	?	?	?	?	?
Gymnocalycium horstii	?	?	?	?	?	?	?	?	?	?	?	?	?	?	?	?	1	1	1	?	?	?	?	?
Gymnocalycium hossei	1	1	1	1	1	1	1	1	1	1	1	1	1	1	1	1	1	1	0	0	0	0	0	0
Gymnocalycium hyptiacanthum	?	?	?	?	?	?	?	?	?	?	?	?	?	?	?	1	1	1	?	?	?	?	?	?
Gymnocalycium kieslingii	?	?	?	?	?	?	?	?	?	1	1	1	1	1	1	?	?	?	?	?	?	?	?	?
Gymnocalycium marsoneri	0	1	1	1	1	1	1	1	1	1	1	1	1	1	1	1	1	1	1	1	0	0	0	0
Gymnocalycium mesopotamicum	0	0	0	0	0	0	0	0	0	0	0	0	0	0	0	0	0	0	1	0	0	0	0	0
Gymnocalycium mihanovichii	0	0	0	0	0	0	0	0	0	0	0	0	0	0	0	0	0	0	0	0	1	1	1	1
Gymnocalycium monvillei	?	?	?	?	?	?	1	1	1	1	1	1	1	1	1	0	0	0	0	0	0	0	0	0
Gymnocalycium mostii	?	?	?	?	?	?	?	?	?	?	1	1	1	1	1	1	1	1	0	0	0	0	0	0
Gymnocalycium oenanthemum	?	?	?	?	?	?	?	?	?	?	?	1	1	1	1	?	?	?	?	?	?	?	?	?
Gymnocalycium paraguayense	?	?	?	?	?	?	?	?	?	?	?	?	?	?	?	?	?	?	?	1	1	0	0	0
Gymnocalycium pflanzii	0	0	0	0	0	0	0	0	0	0	1	1	1	1	1	1	1	1	1	1	1	1	1	0
Gymnocalycium pugionacanthum	0	0	0	0	0	0	0	0	0	0	1	1	1	1	1	1	1	0	0	0	0	0	0	0
Gymnocalycium quehlianum	0	0	0	0	0	0	0	0	0	0	0	0	1	1	1	1	1	1	0	0	0	0	0	0
Gymnocalycium reductum	?	?	?	?	?	?	?	?	?	?	1	1	1	0	0	0	0	0	0	0	0	0	0	0
Gymnocalycium rhodantherum	0	0	0	0	0	0	0	0	0	0	1	1	1	1	1	1	0	0	0	0	0	0	0	0
Gymnocalycium ritterianum	0	0	0	0	0	0	0	1	1	1	1	1	1	1	1	1	1	1	1	0	0	0	0	0
Gymnocalycium robustum	?	?	?	?	?	?	?	?	?	?	?	?	?	?	?	1	1	1	?	?	?	?	?	?
Gymnocalycium saglionis	0	0	0	0	0	0	0	0	0	1	1	1	1	1	1	1	0	0	0	0	0	0	0	0
Gymnocalycium schickendantzii	0	0	0	0	0	0	0	0	0	0	0	0	0	0	1	1	1	1	1	1	0	0	0	0
Gymnocalycium schroederianum	?	?	?	?	?	?	?	?	?	?	?	1	1	1	1	1	1	1	1	1	?	?	?	?
Gymnocalycium spegazzinii	0	0	0	0	0	0	1	1	1	1	1	1	1	1	0	0	0	0	0	0	0	0	0	0
Gymnocalycium stenopleurum	?	?	?	?	?	?	?	?	?	?	?	?	?	?	?	?	?	?	?	?	?	?	1	1
Gymnocalycium striglianum	0	0	0	0	0	0	0	0	0	1	1	1	1	1	0	0	0	0	0	0	0	0	0	0
Gymnocalycium uebelmannianum	?	?	?	?	?	?	?	1	1	1	1	1	1	1	?	?	?	?	?	?	?	?	?	?

## Sheet: Precipitation bins
	Precipitation bins (mm)
Species	53 to 155.222	155.22 to 257.44	257.44 to 359.66	359.66 to 461.88	461.88 to 564.11	564.11 to 666.33	666.33 to 768.55	768.55 to 870.77	870.77 to 973	973 to 1075.22	1075.22 to 1177.44	1177.44 to 1279.66	1279.66 to 1381.88	1381.88 to 1484.11	1484.11 to 1586.33	1586.33 to 1688.55	1688.55 to 1790.77	1790.77 to 1893
Gymnocalycium andreae	0	0	0	0	0	1	1	1	1	1	1	?	?	?	?	?	?	?
Gymnocalycium anisitsii	0	0	0	0	0	0	0	0	1	1	1	1	1	1	1	0	0	0
Gymnocalycium baldianum	0	1	1	1	1	1	0	0	0	0	0	0	0	0	0	0	0	0
Gymnocalycium bayrianum	0	0	0	0	0	0	0	1	1	1	1	1	1	1	1	?	?	?
Gymnocalycium bodenbenderianum	1	1	1	1	1	1	1	?	?	?	?	?	?	?	?	?	?	?
Gymnocalycium bruchii	0	0	0	0	0	0	1	1	1	1	1	?	?	?	?	?	?	?
Gymnocalycium calochlorum	0	0	0	0	0	1	1	1	1	0	0	0	0	0	0	0	0	0
Gymnocalycium capillaense	0	0	0	0	0	1	1	1	1	1	1	?	?	?	?	?	?	?
Gymnocalycium castellanosii	1	1	1	1	1	0	0	0	0	0	0	0	0	0	0	0	0	0
Gymnocalycium chacoense	?	?	?	?	?	?	?	1	1	1	?	?	?	?	?	?	?	?
Gymnocalycium denudatum	0	0	0	0	0	0	0	0	0	0	0	1	1	1	0	0	0	0
Gymnocalycium erinaceum	0	0	0	0	1	1	1	1	1	1	0	0	0	0	0	0	0	0
Gymnocalycium eurypleurum	0	0	0	0	0	0	1	1	1	1	?	?	?	?	?	?	?	?
Gymnocalycium gibbosum	1	1	1	1	1	1	0	0	0	0	0	0	0	0	0	0	0	0
Gymnocalycium glaucum	1	1	?	?	?	?	?	?	?	?	?	?	?	?	?	?	?	?
Gymnocalycium horstii	?	?	?	?	?	?	?	?	?	?	?	?	?	?	1	1	1	?
Gymnocalycium hossei	0	1	1	0	0	0	0	0	0	0	0	0	0	0	0	0	0	0
Gymnocalycium hyptiacanthum	0	0	0	0	0	0	0	0	0	0	1	1	1	0	0	0	0	0
Gymnocalycium kieslingii	?	1	1	?	?	?	?	?	?	?	?	?	?	?	?	?	?	?
Gymnocalycium marsoneri	0	1	1	1	1	1	1	1	1	0	0	0	0	0	0	0	0	0
Gymnocalycium mesopotamicum	0	0	0	0	0	0	0	0	0	0	0	0	1	1	0	0	0	0
Gymnocalycium mihanovichii	0	0	0	0	0	0	1	1	1	1	0	0	0	0	0	0	0	0
Gymnocalycium monvillei	0	0	0	0	0	1	1	1	1	1	1	?	?	?	?	?	?	?
Gymnocalycium mostii	?	?	?	?	1	1	1	1	1	1	0	0	0	0	0	0	0	0
Gymnocalycium oenanthemum	?	?	?	1	1	?	?	?	?	?	?	?	?	?	?	?	?	?
Gymnocalycium paraguayense	0	0	0	0	0	0	0	0	0	0	0	0	1	1	1	1	1	1
Gymnocalycium pflanzii	?	?	1	1	1	1	1	1	1	1	1	?	?	?	?	?	?	?
Gymnocalycium pugionacanthum	0	1	1	1	0	0	0	0	0	0	0	0	0	0	0	0	0	0
Gymnocalycium quehlianum	?	?	?	?	1	1	1	1	1	0	0	0	0	0	0	0	0	0
Gymnocalycium reductum	0	0	0	0	0	0	1	1	1	1	?	?	?	?	?	?	?	?
Gymnocalycium rhodantherum	1	1	0	0	0	0	0	0	0	0	0	0	0	0	0	0	0	0
Gymnocalycium ritterianum	0	1	1	0	0	0	0	0	0	0	0	0	0	0	0	0	0	0
Gymnocalycium robustum	?	?	?	?	1	1	1	?	?	?	?	?	?	?	?	?	?	?
Gymnocalycium saglionis	0	0	1	1	1	1	1	1	1	1	0	0	0	0	0	0	0	0
Gymnocalycium schickendantzii	?	1	1	1	1	1	1	1	1	0	0	0	0	0	0	0	0	0
Gymnocalycium schroederianum	0	0	0	0	0	0	1	1	1	1	1	1	1	1	1	0	0	0
Gymnocalycium spegazzinii	0	0	1	1	1	1	1	1	1	1	0	0	0	0	0	0	0	0
Gymnocalycium stenopleurum	?	?	?	?	1	1	1	1	?	?	?	?	?	?	?	?	?	?
Gymnocalycium striglianum	0	1	1	0	0	0	0	0	0	0	0	0	0	0	0	0	0	0
Gymnocalycium uebelmannianum	?	1	1	1	?	?	?	?	?	?	?	?	?	?	?	?	?	?
